# Supplementary material for: Diet Pattern Analysis in Alzheimer’s Disease Implicates Gender Differences in Folate–B12–Homocysteine Axis on Cognitive Outcomes
Source: Nutrients. 2024 Mar 4;16(5):733. doi: 10.3390/nu16050733 (PMC10934747; doi:10.3390/nu16050733)
Supplement: Supplementary file 1 [file nutrients-16-00733-s001.zip]

Archive with 1 entries (1 files):
- nutrients-2872773-supplementary.pdf
